# Supplementary material for: Comprehensive Review of Human Plasmodium falciparum-Specific CD8+ T Cell Epitopes
Source: Front Immunol. 2019 Mar 21;10:397. doi: 10.3389/fimmu.2019.00397 (PMC6438266; doi:10.3389/fimmu.2019.00397)
Supplement: Supplementary Table 1 — P. falciparum CD8+ T cell epitopes described in humans. All P. falciparum-specific CD8+ T cell epitopes are listed in this table. The reference number (1–35) refers to the number written in each epitope box on the epitope maps. The antigen, the study population, the method used, the response frequency as well as the allele name responding to a certain epitope can be found in this table. Response frequency (RF) represents the number of respondents over the number of subjects tested, when provided by the investigator for the respective assay. ND stands for “not determined” when the investigator did not share this information in the article. [file Table_1.XLSX]

## Sheet: Tabelle1
Epitope	Reference	Authors	Journal	Year	Title	Antigen	Study population	Method/Technique	# tested	# responded	RF	Allele Name
DELDYENDIEKKICKMEKCS	1	Doolan et al.	Int Immunol	1991	Location of human cytotoxic T cell epitopes within a polymorphic domain of the Plasmodium falciparum circumsporozoite protein.	CSP	Volunteers from a malaria endemic area	Chromium-51 release assay	1	1	100	HLA class I
ENDIEKKICKMEKCSSVFNV	1	Doolan et al.	Int Immunol	1991	Location of human cytotoxic T cell epitopes within a polymorphic domain of the Plasmodium falciparum circumsporozoite protein.	CSP	Volunteers from a malaria endemic area	Chromium-51 release assay	1	1	100	HLA class I
GIQVRIKPGSANKPKDELDY	1	Doolan et al.	Int Immunol	1991	Location of human cytotoxic T cell epitopes within a polymorphic domain of the Plasmodium falciparum circumsporozoite protein.	CSP	Volunteers from a malaria endemic area	Chromium-51 release assay	1	1	100	HLA class I
IKPGSANKPKDELDYENDIE	1	Doolan et al.	Int Immunol	1991	Location of human cytotoxic T cell epitopes within a polymorphic domain of the Plasmodium falciparum circumsporozoite protein.	CSP	Volunteers from a malaria endemic area	Chromium-51 release assay	1	1	100	HLA class I
VTCGNGIQVRIKPGSANKPK	1	Doolan et al.	Int Immunol	1991	Location of human cytotoxic T cell epitopes within a polymorphic domain of the Plasmodium falciparum circumsporozoite protein.	CSP	Volunteers from a malaria endemic area	Chromium-51 release assay	1	1	100	HLA class I
KPIVQYDNF	2	Hill et al.	Nature	1992	Molecular analysis of the association of HLA-B53 and resistance to severe malaria.	LSA1	Volunteers from a malaria endemic area	Chromium-51 release assay	6	3	50	HLA-B*53:01
KPKDELDY	2	Hill et al.	Nature	1992	Molecular analysis of the association of HLA-B53 and resistance to severe malaria.	CSP	Volunteers from a malaria endemic area	Chromium-51 release assay	8	1	12.5	HLA-B*35:01
KPNDKSLY	2	Hill et al.	Nature	1992	Molecular analysis of the association of HLA-B53 and resistance to severe malaria.	LSA1	Volunteers from a malaria endemic area	Chromium-51 release assay	8	1	12.5	HLA-B*35:01
KSKDELDY	2	Hill et al.	Nature	1992	Molecular analysis of the association of HLA-B53 and resistance to severe malaria.	CSP	Volunteers from a malaria endemic area	Chromium-51 release assay	8	1	12.5	HLA-B*35:01
MMRKLAILSV	3	Blum-Tirouvanziam et al.	J Immunol	1995	Localization of HLA-A2.1-restricted T cell epitopes in the circumsporozoite protein of Plasmodium falciparum.	CSP	Volunteers from a malaria endemic area	ELISA	15	6	40	HLA-A*02:01
MMRKLAILSVSSFLFVEALF	3	Blum-Tirouvanziam et al.	J Immunol	1995	Localization of HLA-A2.1-restricted T cell epitopes in the circumsporozoite protein of Plasmodium falciparum.	CSP	Volunteers from a malaria endemic area	ELISA	15	7	46.7	HLA-A*02:01
YLKKIKNSL	3	Blum-Tirouvanziam et al.	J Immunol	1995	Localization of HLA-A2.1-restricted T cell epitopes in the circumsporozoite protein of Plasmodium falciparum.	CSP	Volunteers from a malaria endemic area	Chromium-51 release assay	1	1	100	HLA-A*02:01
YLKKIKNSL	3	Blum-Tirouvanziam et al.	J Immunol	1995	Localization of HLA-A2.1-restricted T cell epitopes in the circumsporozoite protein of Plasmodium falciparum.	CSP	Volunteers from a malaria endemic area	ELISA	15	9	60	HLA-A*02:01
YLKKIQNSL	3	Blum-Tirouvanziam et al.	J Immunol	1995	Localization of HLA-A2.1-restricted T cell epitopes in the circumsporozoite protein of Plasmodium falciparum.	CSP	Volunteers from a malaria endemic area	ELISA	15	5	33.3	HLA-A*02:01
YLNKIQNSL	3	Blum-Tirouvanziam et al.	J Immunol	1995	Localization of HLA-A2.1-restricted T cell epitopes in the circumsporozoite protein of Plasmodium falciparum.	CSP	Volunteers from a malaria endemic area	ELISA	15	5	33.3	HLA-A*02:01
ASKNKEKAL	4	Aidoo et al.	Lancet	1995	Identification of conserved antigenic components for a cytotoxic T lymphocyte-inducing vaccine against malaria.	TRAP	Volunteers from a malaria endemic area	Chromium-51 release assay	11	1	9.1	HLA-B8
GIAGGLALL	4	Aidoo et al.	Lancet	1995	Identification of conserved antigenic components for a cytotoxic T lymphocyte-inducing vaccine against malaria.	TRAP	Volunteers from a malaria endemic area	Chromium-51 release assay	7	2	28.6	HLA-A*02:01
HLGNVKYLV	4	Aidoo et al.	Lancet	1995	Identification of conserved antigenic components for a cytotoxic T lymphocyte-inducing vaccine against malaria.	TRAP	Volunteers from a malaria endemic area	Chromium-51 release assay	7	2	28.6	HLA-A*02:01
KNKEKALII	4	Aidoo et al.	Lancet	1995	Identification of conserved antigenic components for a cytotoxic T lymphocyte-inducing vaccine against malaria.	TRAP	Volunteers from a malaria endemic area	Chromium-51 release assay	11	2	18.2	HLA-B8
KPIVQYDNF	4	Aidoo et al.	Lancet	1995	Identification of conserved antigenic components for a cytotoxic T lymphocyte-inducing vaccine against malaria.	LSA1	Volunteers from a malaria endemic area	Chromium-51 release assay	13	3	23.1	HLA-B53
KPIVQYDNF	4	Aidoo et al.	Lancet	1995	Identification of conserved antigenic components for a cytotoxic T lymphocyte-inducing vaccine against malaria.	LSA1	Volunteers from a malaria endemic area	Chromium-51 release assay	14	4	28.6	HLA-B53
KPKDELDY	4	Aidoo et al.	Lancet	1995	Identification of conserved antigenic components for a cytotoxic T lymphocyte-inducing vaccine against malaria.	CSP	Volunteers from a malaria endemic area	Chromium-51 release assay	15	3	20	HLA-B35
KPNDKSLY	4	Aidoo et al.	Lancet	1995	Identification of conserved antigenic components for a cytotoxic T lymphocyte-inducing vaccine against malaria.	LSA1	Volunteers from a malaria endemic area	Chromium-51 release assay	15	1	6.7	HLA-B35
KSKDELDY	4	Aidoo et al.	Lancet	1995	Identification of conserved antigenic components for a cytotoxic T lymphocyte-inducing vaccine against malaria.	CSP	Volunteers from a malaria endemic area	Chromium-51 release assay	10	1	10	HLA-B35
KSLYDEHI	4	Aidoo et al.	Lancet	1995	Identification of conserved antigenic components for a cytotoxic T lymphocyte-inducing vaccine against malaria.	LSA1	Volunteers from a malaria endemic area	Chromium-51 release assay	5	2	40	HLA-B17
LRKPKHKKL	4	Aidoo et al.	Lancet	1995	Identification of conserved antigenic components for a cytotoxic T lymphocyte-inducing vaccine against malaria.	CSP	Volunteers from a malaria endemic area	Chromium-51 release assay	11	2	18.2	HLA-B8
MINAYLDKL	4	Aidoo et al.	Lancet	1995	Identification of conserved antigenic components for a cytotoxic T lymphocyte-inducing vaccine against malaria.	STARP	Volunteers from a malaria endemic area	Chromium-51 release assay	5	1	20	HLA-A2
MPNDPNRNV	4	Aidoo et al.	Lancet	1995	Identification of conserved antigenic components for a cytotoxic T lymphocyte-inducing vaccine against malaria.	CSP	Volunteers from a malaria endemic area	Chromium-51 release assay	3	1	33.3	HLA-B7
MPNDPNRNV	4	Aidoo et al.	Lancet	1995	Identification of conserved antigenic components for a cytotoxic T lymphocyte-inducing vaccine against malaria.	CSP	Volunteers from a malaria endemic area	Chromium-51 release assay	6	1	16.7	HLA-B7
ASKNKEKAL	5	Lalvani et al.	Eur J Immunol	1996	Cytotoxic T lymphocytes to Plasmodium falciparum epitopes in an area of intense and perennial transmission in Tanzania.	TRAP	Volunteers from a malaria endemic area	Chromium-51 release assay	3	1	33.3	HLA-A*02:01
GIAGGLALL	5	Lalvani et al.	Eur J Immunol	1996	Cytotoxic T lymphocytes to Plasmodium falciparum epitopes in an area of intense and perennial transmission in Tanzania.	TRAP	Volunteers from a malaria endemic area	Chromium-51 release assay	11	4	36.4	HLA-A*02:01
GIAGGLALL	5	Lalvani et al.	Eur J Immunol	1996	Cytotoxic T lymphocytes to Plasmodium falciparum epitopes in an area of intense and perennial transmission in Tanzania.	TRAP	Volunteers from a malaria endemic area	Chromium-51 release assay	1	1	100	HLA-A*02:01
HLGNVKYLV	5	Lalvani et al.	Eur J Immunol	1996	Cytotoxic T lymphocytes to Plasmodium falciparum epitopes in an area of intense and perennial transmission in Tanzania.	TRAP	Volunteers from a malaria endemic area	Chromium-51 release assay	10	2	20	HLA-A*02:01
HLGNVKYLV	5	Lalvani et al.	Eur J Immunol	1996	Cytotoxic T lymphocytes to Plasmodium falciparum epitopes in an area of intense and perennial transmission in Tanzania.	TRAP	Volunteers from a malaria endemic area	Chromium-51 release assay	1	1	100	HLA-A*02:01
KNKEKALII	5	Lalvani et al.	Eur J Immunol	1996	Cytotoxic T lymphocytes to Plasmodium falciparum epitopes in an area of intense and perennial transmission in Tanzania.	TRAP	Volunteers from a malaria endemic area	Chromium-51 release assay	3	1	33.3	HLA-A*02:01
LLMDCSGSI	5	Lalvani et al.	Eur J Immunol	1996	Cytotoxic T lymphocytes to Plasmodium falciparum epitopes in an area of intense and perennial transmission in Tanzania.	TRAP	Volunteers from a malaria endemic area	Chromium-51 release assay	9	4	44.4	HLA-A*02:01
LLMDCSGSI	5	Lalvani et al.	Eur J Immunol	1996	Cytotoxic T lymphocytes to Plasmodium falciparum epitopes in an area of intense and perennial transmission in Tanzania.	TRAP	Volunteers from a malaria endemic area	Chromium-51 release assay	1	1	100	HLA-A*02:01
MINAYLDKL	5	Lalvani et al.	Eur J Immunol	1996	Cytotoxic T lymphocytes to Plasmodium falciparum epitopes in an area of intense and perennial transmission in Tanzania.	STARP	Volunteers from a malaria endemic area	Chromium-51 release assay	8	6	75	HLA-A*02:02
MPNDPNRNV	5	Lalvani et al.	Eur J Immunol	1996	Cytotoxic T lymphocytes to Plasmodium falciparum epitopes in an area of intense and perennial transmission in Tanzania.	CSP	Volunteers from a malaria endemic area	Chromium-51 release assay	1	1	100	HLA-A*02:01
MPNNPNRNV	5	Lalvani et al.	Eur J Immunol	1996	Cytotoxic T lymphocytes to Plasmodium falciparum epitopes in an area of intense and perennial transmission in Tanzania.	CSP	Volunteers from a malaria endemic area	Chromium-51 release assay	2	1	50	HLA-A*02:01
ASKNKEKAL	6	Plebanski et al.	J Immunol	1997	Precursor frequency analysis of cytotoxic T lymphocytes to pre-erythrocytic antigens of Plasmodium falciparum in West Africa.	TRAP	Volunteers from a malaria endemic area	Chromium-51 release assay	ND	ND	ND	HLA-B8
GIAGGLALL	6	Plebanski et al.	J Immunol	1997	Precursor frequency analysis of cytotoxic T lymphocytes to pre-erythrocytic antigens of Plasmodium falciparum in West Africa.	TRAP	Volunteers from a malaria endemic area	Chromium-51 release assay	ND	ND	ND	HLA-A*02:01
HLGNKYLV	6	Plebanski et al.	J Immunol	1997	Precursor frequency analysis of cytotoxic T lymphocytes to pre-erythrocytic antigens of Plasmodium falciparum in West Africa.	TRAP	Volunteers from a malaria endemic area	Chromium-51 release assay	ND	ND	ND	HLA-A*02:01
KNKEKALII	6	Plebanski et al.	J Immunol	1997	Precursor frequency analysis of cytotoxic T lymphocytes to pre-erythrocytic antigens of Plasmodium falciparum in West Africa.	TRAP	Volunteers from a malaria endemic area	Chromium-51 release assay	ND	ND	ND	HLA-B8
KPIVQYDNF	6	Plebanski et al.	J Immunol	1997	Precursor frequency analysis of cytotoxic T lymphocytes to pre-erythrocytic antigens of Plasmodium falciparum in West Africa.	LSA1	Volunteers from a malaria endemic area	Chromium-51 release assay	ND	ND	ND	HLA-B53
KPKDELDY	6	Plebanski et al.	J Immunol	1997	Precursor frequency analysis of cytotoxic T lymphocytes to pre-erythrocytic antigens of Plasmodium falciparum in West Africa.	CSP	Volunteers from a malaria endemic area	Chromium-51 release assay	ND	ND	ND	HLA-B35
MINAYLDKL	6	Plebanski et al.	J Immunol	1997	Precursor frequency analysis of cytotoxic T lymphocytes to pre-erythrocytic antigens of Plasmodium falciparum in West Africa.	STARP	Volunteers from a malaria endemic area	Chromium-51 release assay	ND	ND	ND	HLA-A2
MPNDPNRNV	6	Plebanski et al.	J Immunol	1997	Precursor frequency analysis of cytotoxic T lymphocytes to pre-erythrocytic antigens of Plasmodium falciparum in West Africa.	CSP	Volunteers from a malaria endemic area	Chromium-51 release assay	ND	ND	ND	HLA-B35
FILVNLLIFH	7	Doolan et al.	Immunity	1997		LSA1	Post clinical malaria	ELISA	45	2	4	HLA class I
FILVNLLIFH	7	Doolan et al.	Immunity	1997		LSA1	Post clinical malaria	Chromium-51 release assay	5	1	20	HLA class I
ALFFIIFNK	7	Doolan et al.	Immunity	1997	Degenerate cytotoxic T cell epitopes from P. falciparum restricted by multiple HLA-A and HLA-B supertype alleles.	EXP1	Volunteers from a malaria endemic area	ELISA	45	7	15.6	HLA class I
ALFFIIFNK	7	Doolan et al.	Immunity	1997	Degenerate cytotoxic T cell epitopes from P. falciparum restricted by multiple HLA-A and HLA-B supertype alleles.	EXP1	Volunteers from a malaria endemic area	Chromium-51 release assay	10	2	20	HLA class I
FILVNLLIFH	7	Doolan et al.	Immunity	1997	Degenerate cytotoxic T cell epitopes from P. falciparum restricted by multiple HLA-A and HLA-B supertype alleles.	LSA1	Volunteers from a malaria endemic area	ELISA	45	2	4.4	HLA class I
FILVNLLIFH	7	Doolan et al.	Immunity	1997	Degenerate cytotoxic T cell epitopes from P. falciparum restricted by multiple HLA-A and HLA-B supertype alleles.	LSA1	Volunteers from a malaria endemic area	Chromium-51 release assay	5	1	20	HLA class I
FLIFFDLFLV	7	Doolan et al.	Immunity	1997	Degenerate cytotoxic T cell epitopes from P. falciparum restricted by multiple HLA-A and HLA-B supertype alleles.	TRAP	Volunteers from a malaria endemic area	ELISA	36	4	11.1	HLA-A*02:01
GLIMVLSFL	7	Doolan et al.	Immunity	1997	Degenerate cytotoxic T cell epitopes from P. falciparum restricted by multiple HLA-A and HLA-B supertype alleles.	CSP	Volunteers from a malaria endemic area	ELISA	36	4	11.1	HLA-A*02:01
GLIMVLSFL	7	Doolan et al.	Immunity	1997	Degenerate cytotoxic T cell epitopes from P. falciparum restricted by multiple HLA-A and HLA-B supertype alleles.	CSP	Volunteers from a malaria endemic area	Chromium-51 release assay	11	1	9.1	HLA class I
GLLGNVSTV	7	Doolan et al.	Immunity	1997	Degenerate cytotoxic T cell epitopes from P. falciparum restricted by multiple HLA-A and HLA-B supertype alleles.	EXP1	Volunteers from a malaria endemic area	ELISA	36	3	8.3	HLA-A*02:01
GLLGNVSTV	7	Doolan et al.	Immunity	1997	Degenerate cytotoxic T cell epitopes from P. falciparum restricted by multiple HLA-A and HLA-B supertype alleles.	EXP1	Volunteers from a malaria endemic area	Chromium-51 release assay	11	1	9.1	HLA class I
GVSENIFLK	7	Doolan et al.	Immunity	1997	Degenerate cytotoxic T cell epitopes from P. falciparum restricted by multiple HLA-A and HLA-B supertype alleles.	LSA1	Volunteers from a malaria endemic area	ELISA	45	2	4.4	HLA class I
GVSENIFLK	7	Doolan et al.	Immunity	1997	Degenerate cytotoxic T cell epitopes from P. falciparum restricted by multiple HLA-A and HLA-B supertype alleles.	LSA1	Volunteers from a malaria endemic area	Chromium-51 release assay	10	2	20	HLA class I
HVLSHNSYEK	7	Doolan et al.	Immunity	1997	Degenerate cytotoxic T cell epitopes from P. falciparum restricted by multiple HLA-A and HLA-B supertype alleles.	LSA1	Volunteers from a malaria endemic area	ELISA	45	1	2.2	HLA class I
ILSVSSFLFV	7	Doolan et al.	Immunity	1997	Degenerate cytotoxic T cell epitopes from P. falciparum restricted by multiple HLA-A and HLA-B supertype alleles.	CSP	Volunteers from a malaria endemic area	ELISA	36	3	8.3	HLA-A*02:01
KILSVFFLA	7	Doolan et al.	Immunity	1997	Degenerate cytotoxic T cell epitopes from P. falciparum restricted by multiple HLA-A and HLA-B supertype alleles.	EXP1	Volunteers from a malaria endemic area	ELISA	36	2	5.6	HLA-A*02:01
LACAGLAYK	7	Doolan et al.	Immunity	1997	Degenerate cytotoxic T cell epitopes from P. falciparum restricted by multiple HLA-A and HLA-B supertype alleles.	TRAP	Volunteers from a malaria endemic area	ELISA	45	7	15.6	HLA class I
LLACAGLAY	7	Doolan et al.	Immunity	1997	Degenerate cytotoxic T cell epitopes from P. falciparum restricted by multiple HLA-A and HLA-B supertype alleles.	TRAP	Volunteers from a malaria endemic area	ELISA	45	7	15.6	HLA-A*03:01
LLACAGLAY	7	Doolan et al.	Immunity	1997	Degenerate cytotoxic T cell epitopes from P. falciparum restricted by multiple HLA-A and HLA-B supertype alleles.	TRAP	Volunteers from a malaria endemic area	Chromium-51 release assay	9	2	22.2	HLA-A*03:01
LLACAGLAYK	7	Doolan et al.	Immunity	1997	Degenerate cytotoxic T cell epitopes from P. falciparum restricted by multiple HLA-A and HLA-B supertype alleles.	TRAP	Volunteers from a malaria endemic area	ELISA	45	7	15.6	HLA class I
LLACAGLAYK	7	Doolan et al.	Immunity	1997	Degenerate cytotoxic T cell epitopes from P. falciparum restricted by multiple HLA-A and HLA-B supertype alleles.	TRAP	Volunteers from a malaria endemic area	Chromium-51 release assay	9	2	22.2	HLA class I
MPLETQLAI	7	Doolan et al.	Immunity	1997	Degenerate cytotoxic T cell epitopes from P. falciparum restricted by multiple HLA-A and HLA-B supertype alleles.	Pfs16	Volunteers from a malaria endemic area	ELISA	45	3	6.7	HLA class I
MPLETQLAI	7	Doolan et al.	Immunity	1997	Degenerate cytotoxic T cell epitopes from P. falciparum restricted by multiple HLA-A and HLA-B supertype alleles.	Pfs16	Volunteers from a malaria endemic area	Chromium-51 release assay	10	3	30	HLA class I
QTNFKSLLR	7	Doolan et al.	Immunity	1997	Degenerate cytotoxic T cell epitopes from P. falciparum restricted by multiple HLA-A and HLA-B supertype alleles.	LSA1	Volunteers from a malaria endemic area	ELISA	45	4	8.9	HLA class I
QTNFKSLLR	7	Doolan et al.	Immunity	1997	Degenerate cytotoxic T cell epitopes from P. falciparum restricted by multiple HLA-A and HLA-B supertype alleles.	LSA1	Volunteers from a malaria endemic area	Chromium-51 release assay	11	1	9.1	HLA class I
TPYAGEPAPF	7	Doolan et al.	Immunity	1997	Degenerate cytotoxic T cell epitopes from P. falciparum restricted by multiple HLA-A and HLA-B supertype alleles.	TRAP	Volunteers from a malaria endemic area	Chromium-51 release assay	14	4	28.6	HLA class I
VLAGLLGNV	7	Doolan et al.	Immunity	1997	Degenerate cytotoxic T cell epitopes from P. falciparum restricted by multiple HLA-A and HLA-B supertype alleles.	EXP1	Volunteers from a malaria endemic area	ELISA	36	4	11.1	HLA-A*02:01
VLLGGVGLVL	7	Doolan et al.	Immunity	1997	Degenerate cytotoxic T cell epitopes from P. falciparum restricted by multiple HLA-A and HLA-B supertype alleles.	EXP1	Volunteers from a malaria endemic area	ELISA	36	3	8.3	HLA-A*02:01
VTCGNGIQVR	7	Doolan et al.	Immunity	1997	Degenerate cytotoxic T cell epitopes from P. falciparum restricted by multiple HLA-A and HLA-B supertype alleles.	CSP	Volunteers from a malaria endemic area	Chromium-51 release assay	12	5	41.7	HLA class I
VTCGNGIQVR	7	Doolan et al.	Immunity	1997	Degenerate cytotoxic T cell epitopes from P. falciparum restricted by multiple HLA-A and HLA-B supertype alleles.	CSP	Volunteers from a malaria endemic area	ELISA	45	8	17.8	HLA class I
ALFFIIFNK	7	Doolan et al.	Immunity	1997	Degenerate cytotoxic T cell epitopes from P. falciparum restricted by multiple HLA-A and HLA-B supertype alleles.	EXP1	Volunteers immunized with irradiated sporozoites	Chromium-51 release assay	4	2	50	HLA class I
FILVNLLIFH	7	Doolan et al.	Immunity	1997	Degenerate cytotoxic T cell epitopes from P. falciparum restricted by multiple HLA-A and HLA-B supertype alleles.	LSA1	Volunteers immunized with irradiated sporozoites	Chromium-51 release assay	4	4	100	HLA class I
FLIFFDLFLV	7	Doolan et al.	Immunity	1997	Degenerate cytotoxic T cell epitopes from P. falciparum restricted by multiple HLA-A and HLA-B supertype alleles.	TRAP	Volunteers immunized with irradiated sporozoites	Chromium-51 release assay	2	1	50	HLA-A*02:01
GLIMVLSFL	7	Doolan et al.	Immunity	1997	Degenerate cytotoxic T cell epitopes from P. falciparum restricted by multiple HLA-A and HLA-B supertype alleles.	CSP	Volunteers immunized with irradiated sporozoites	Chromium-51 release assay	2	2	100	HLA-A*02:01
GLLGNVSTV	7	Doolan et al.	Immunity	1997	Degenerate cytotoxic T cell epitopes from P. falciparum restricted by multiple HLA-A and HLA-B supertype alleles.	EXP1	Volunteers immunized with irradiated sporozoites	Chromium-51 release assay	2	2	100	HLA-A*02:01
GVSENIFLK	7	Doolan et al.	Immunity	1997	Degenerate cytotoxic T cell epitopes from P. falciparum restricted by multiple HLA-A and HLA-B supertype alleles.	LSA1	Volunteers immunized with irradiated sporozoites	Chromium-51 release assay	4	3	75	HLA class I
HVLSHNSYEK	7	Doolan et al.	Immunity	1997	Degenerate cytotoxic T cell epitopes from P. falciparum restricted by multiple HLA-A and HLA-B supertype alleles.	LSA1	Volunteers immunized with irradiated sporozoites	Chromium-51 release assay	4	3	75	HLA class I
ILSVSSFLFV	7	Doolan et al.	Immunity	1997	Degenerate cytotoxic T cell epitopes from P. falciparum restricted by multiple HLA-A and HLA-B supertype alleles.	CSP	Volunteers immunized with irradiated sporozoites	Chromium-51 release assay	2	1	50	HLA-A*02:01
KILSVFFLA	7	Doolan et al.	Immunity	1997	Degenerate cytotoxic T cell epitopes from P. falciparum restricted by multiple HLA-A and HLA-B supertype alleles.	EXP1	Volunteers immunized with irradiated sporozoites	Chromium-51 release assay	2	2	100	HLA-A*02:01
LACAGLAYK	7	Doolan et al.	Immunity	1997	Degenerate cytotoxic T cell epitopes from P. falciparum restricted by multiple HLA-A and HLA-B supertype alleles.	TRAP	Volunteers immunized with irradiated sporozoites	Chromium-51 release assay	4	3	75	HLA class I
LLACAGLAY	7	Doolan et al.	Immunity	1997	Degenerate cytotoxic T cell epitopes from P. falciparum restricted by multiple HLA-A and HLA-B supertype alleles.	TRAP	Volunteers immunized with irradiated sporozoites	Chromium-51 release assay	4	3	75	HLA-A*03:01
LLACAGLAYK	7	Doolan et al.	Immunity	1997	Degenerate cytotoxic T cell epitopes from P. falciparum restricted by multiple HLA-A and HLA-B supertype alleles.	TRAP	Volunteers immunized with irradiated sporozoites	Chromium-51 release assay	4	3	75	HLA class I
MPLETQLAI	7	Doolan et al.	Immunity	1997	Degenerate cytotoxic T cell epitopes from P. falciparum restricted by multiple HLA-A and HLA-B supertype alleles.	Pfs16	Volunteers immunized with irradiated sporozoites	Chromium-51 release assay	4	4	100	HLA class I
QTNFKSLLR	7	Doolan et al.	Immunity	1997	Degenerate cytotoxic T cell epitopes from P. falciparum restricted by multiple HLA-A and HLA-B supertype alleles.	LSA1	Volunteers immunized with irradiated sporozoites	Chromium-51 release assay	4	4	100	HLA class I
TPYAGEPAPF	7	Doolan et al.	Immunity	1997	Degenerate cytotoxic T cell epitopes from P. falciparum restricted by multiple HLA-A and HLA-B supertype alleles.	TRAP	Volunteers immunized with irradiated sporozoites	Chromium-51 release assay	4	4	100	HLA class I
VLAGLLGNV	7	Doolan et al.	Immunity	1997	Degenerate cytotoxic T cell epitopes from P. falciparum restricted by multiple HLA-A and HLA-B supertype alleles.	EXP1	Volunteers immunized with irradiated sporozoites	Chromium-51 release assay	2	2	100	HLA-A*02:01
VLLGGVGLVL	7	Doolan et al.	Immunity	1997	Degenerate cytotoxic T cell epitopes from P. falciparum restricted by multiple HLA-A and HLA-B supertype alleles.	EXP1	Volunteers immunized with irradiated sporozoites	Chromium-51 release assay	2	2	100	HLA-A*02:01
VTCGNGIQVR	7	Doolan et al.	Immunity	1997	Degenerate cytotoxic T cell epitopes from P. falciparum restricted by multiple HLA-A and HLA-B supertype alleles.	CSP	Volunteers immunized with irradiated sporozoites	Chromium-51 release assay	4	4	100	HLA class I
KPKDELDY	8	Gilbert et al.	Science	1998	Association of malaria parasite population structure, HLA, and immunological antagonism.	CSP	Malaria-naive volunteers immunized with P. antigen	Chromium-51 release assay	ND	ND	ND	HLA-B35
KSKDELDY	8	Gilbert et al.	Science	1998	Association of malaria parasite population structure, HLA, and immunological antagonism.	CSP	Malaria-naive volunteers immunized with P. antigen	Chromium-51 release assay	ND	ND	ND	HLA-B35
KPKDELDY	8	Gilbert et al.	Science	1998	Association of malaria parasite population structure, HLA, and immunological antagonism.	CSP	Volunteers from a malaria endemic area	Chromium-51 release assay	ND	ND	ND	HLA-B35
KSKDELDY	8	Gilbert et al.	Science	1998	Association of malaria parasite population structure, HLA, and immunological antagonism.	CSP	Volunteers from a malaria endemic area	Chromium-51 release assay	ND	ND	ND	HLA-B35
EPSDKHIKEY	9	Wang et al.	Science	1998	Induction of antigen-specific cytotoxic T lymphocytes in humans by a malaria DNA vaccine.	CSP	Malaria-naive volunteers immunized with P. antigen	Chromium-51 release assay	4	2	50	HLA-A1
GLIMVLSFL	9	Wang et al.	Science	1998	Induction of antigen-specific cytotoxic T lymphocytes in humans by a malaria DNA vaccine.	CSP	Malaria-naive volunteers immunized with P. antigen	Chromium-51 release assay	12	7	58.3	HLA-A2
ILSVSSFLFV	9	Wang et al.	Science	1998	Induction of antigen-specific cytotoxic T lymphocytes in humans by a malaria DNA vaccine.	CSP	Malaria-naive volunteers immunized with P. antigen	Chromium-51 release assay	12	7	58.3	HLA-A2
KPKDELDY	9	Wang et al.	Science	1998	Induction of antigen-specific cytotoxic T lymphocytes in humans by a malaria DNA vaccine.	CSP	Malaria-naive volunteers immunized with P. antigen	Chromium-51 release assay	1	1	100	HLA-B35
LRKPKHKKL	9	Wang et al.	Science	1998	Induction of antigen-specific cytotoxic T lymphocytes in humans by a malaria DNA vaccine.	CSP	Malaria-naive volunteers immunized with P. antigen	Chromium-51 release assay	2	1	50	HLA-B8
MMRKLAILSV	9	Wang et al.	Science	1998	Induction of antigen-specific cytotoxic T lymphocytes in humans by a malaria DNA vaccine.	CSP	Malaria-naive volunteers immunized with P. antigen	Chromium-51 release assay	11	4	36.4	HLA-A*02:01
MPNDPNRNV	9	Wang et al.	Science	1998	Induction of antigen-specific cytotoxic T lymphocytes in humans by a malaria DNA vaccine.	CSP	Malaria-naive volunteers immunized with P. antigen	Chromium-51 release assay	3	1	33.3	HLA-B7
VTCGNGIQVR	9	Wang et al.	Science	1998	Induction of antigen-specific cytotoxic T lymphocytes in humans by a malaria DNA vaccine.	CSP	Malaria-naive volunteers immunized with P. antigen	Chromium-51 release assay	7	4	57.1	HLA-A3
VTCGNGIQVR	9	Wang et al.	Science	1998	Induction of antigen-specific cytotoxic T lymphocytes in humans by a malaria DNA vaccine.	CSP	Malaria-naive volunteers immunized with P. antigen	Chromium-51 release assay	7	4	57.1	HLA-A11
YLNKIQNSL	9	Wang et al.	Science	1998	Induction of antigen-specific cytotoxic T lymphocytes in humans by a malaria DNA vaccine.	CSP	Malaria-naive volunteers immunized with P. antigen	Chromium-51 release assay	11	5	45.5	HLA-A*02:01
KPKDELDY	10	Plebanski et al.	Nat Med	1999	Altered peptide ligands narrow the repertoire of cellular immune responses by interfering with T-cell priming.	CSP	Malaria-naive volunteers immunized with P. antigen	Chromium-51 release assay	ND	ND	ND	HLA-B35
KSKDELDY	10	Plebanski et al.	Nat Med	1999	Altered peptide ligands narrow the repertoire of cellular immune responses by interfering with T-cell priming.	CSP	Malaria-naive volunteers immunized with P. antigen	Chromium-51 release assay	ND	ND	ND	HLA-B35
KPKDELDY	10	Plebanski et al.	Nat Med	1999	Altered peptide ligands narrow the repertoire of cellular immune responses by interfering with T-cell priming.	CSP	Volunteers from a malaria endemic area	Chromium-51 release assay	ND	ND	ND	HLA-B35
KSKDELDY	10	Plebanski et al.	Nat Med	1999	Altered peptide ligands narrow the repertoire of cellular immune responses by interfering with T-cell priming.	CSP	Volunteers from a malaria endemic area	Chromium-51 release assay	ND	ND	ND	HLA-B35
DLDEPEQFRL	11	González et al.	Parasite Immunol	2000	HLA-A*0201 restricted CD8+ T-lymphocyte responses to malaria: identification of new Plasmodium falciparum epitopes by IFN-gamma ELISPOT.	TRAP	Volunteers from a malaria endemic area	ELISPOT	17	5	29.4	HLA-A*02:01
HLGNVKYLV	11	González et al.	Parasite Immunol	2000	HLA-A*0201 restricted CD8+ T-lymphocyte responses to malaria: identification of new Plasmodium falciparum epitopes by IFN-gamma ELISPOT.	TRAP	Volunteers from a malaria endemic area	ELISPOT	17	1	5.9	HLA-A*02:01
ILSVSSFLFV	11	González et al.	Parasite Immunol	2000	HLA-A*0201 restricted CD8+ T-lymphocyte responses to malaria: identification of new Plasmodium falciparum epitopes by IFN-gamma ELISPOT.	CSP	Volunteers from a malaria endemic area	ELISPOT	9	1	11.1	HLA-A*02:01
ILSVSSFLFV	11	González et al.	Parasite Immunol	2000	HLA-A*0201 restricted CD8+ T-lymphocyte responses to malaria: identification of new Plasmodium falciparum epitopes by IFN-gamma ELISPOT.	CSP	Volunteers from a malaria endemic area	ELISPOT	17	1	5.9	HLA-A*02:01
IMVLSFLFL	11	González et al.	Parasite Immunol	2000	HLA-A*0201 restricted CD8+ T-lymphocyte responses to malaria: identification of new Plasmodium falciparum epitopes by IFN-gamma ELISPOT.	CSP	Volunteers from a malaria endemic area	ELISPOT	17	1	5.9	HLA-A*02:01
KLKKIKNSI	11	González et al.	Parasite Immunol	2000	HLA-A*0201 restricted CD8+ T-lymphocyte responses to malaria: identification of new Plasmodium falciparum epitopes by IFN-gamma ELISPOT.	CSP	Volunteers from a malaria endemic area	ELISPOT	17	7	41.2	HLA-A*02:01
KLQEQQSDL	11	González et al.	Parasite Immunol	2000	HLA-A*0201 restricted CD8+ T-lymphocyte responses to malaria: identification of new Plasmodium falciparum epitopes by IFN-gamma ELISPOT.	LSA1	Volunteers from a malaria endemic area	ELISPOT	17	1	5.9	HLA-A*02:01
KLRKPKHKKL	11	González et al.	Parasite Immunol	2000	HLA-A*0201 restricted CD8+ T-lymphocyte responses to malaria: identification of new Plasmodium falciparum epitopes by IFN-gamma ELISPOT.	CSP	Volunteers from a malaria endemic area	ELISPOT	9	3	33.3	HLA-A*02:01
KLRKPKHKKL	11	González et al.	Parasite Immunol	2000	HLA-A*0201 restricted CD8+ T-lymphocyte responses to malaria: identification of new Plasmodium falciparum epitopes by IFN-gamma ELISPOT.	CSP	Volunteers from a malaria endemic area	ELISPOT	17	3	17.6	HLA-A*02:01
KLRKPKHKKL	11	González et al.	Parasite Immunol	2000	HLA-A*0201 restricted CD8+ T-lymphocyte responses to malaria: identification of new Plasmodium falciparum epitopes by IFN-gamma ELISPOT.	CSP	Volunteers from a malaria endemic area	Chromium-51 release assay	ND	ND	ND	HLA-A*02:01
MINAYLDKL	11	González et al.	Parasite Immunol	2000	HLA-A*0201 restricted CD8+ T-lymphocyte responses to malaria: identification of new Plasmodium falciparum epitopes by IFN-gamma ELISPOT.	STARP	Volunteers from a malaria endemic area	ELISPOT	17	2	11.8	HLA-A*02:01
NLNDNAIHL	11	González et al.	Parasite Immunol	2000	HLA-A*0201 restricted CD8+ T-lymphocyte responses to malaria: identification of new Plasmodium falciparum epitopes by IFN-gamma ELISPOT.	TRAP	Volunteers from a malaria endemic area	ELISPOT	9	1	11.1	HLA-A*02:01
NMPNDPNRNV	11	González et al.	Parasite Immunol	2000	HLA-A*0201 restricted CD8+ T-lymphocyte responses to malaria: identification of new Plasmodium falciparum epitopes by IFN-gamma ELISPOT.	CSP	Volunteers from a malaria endemic area	ELISPOT	17	1	5.9	HLA-A*02:01
NMPNDPNRNV	11	González et al.	Parasite Immunol	2000	HLA-A*0201 restricted CD8+ T-lymphocyte responses to malaria: identification of new Plasmodium falciparum epitopes by IFN-gamma ELISPOT.	CSP	Volunteers from a malaria endemic area	Chromium-51 release assay	ND	ND	ND	HLA-A*02:01
SLKKNSRSL	11	González et al.	Parasite Immunol	2000	HLA-A*0201 restricted CD8+ T-lymphocyte responses to malaria: identification of new Plasmodium falciparum epitopes by IFN-gamma ELISPOT.	CSP	Volunteers from a malaria endemic area	ELISPOT	17	2	11.8	HLA-A*02:01
SLKKNSRSL	11	González et al.	Parasite Immunol	2000	HLA-A*0201 restricted CD8+ T-lymphocyte responses to malaria: identification of new Plasmodium falciparum epitopes by IFN-gamma ELISPOT.	CSP	Volunteers from a malaria endemic area	Chromium-51 release assay	ND	ND	ND	HLA-A*02:01
TLRKPKHKKL	11	González et al.	Parasite Immunol	2000	HLA-A*0201 restricted CD8+ T-lymphocyte responses to malaria: identification of new Plasmodium falciparum epitopes by IFN-gamma ELISPOT.	CSP	Volunteers from a malaria endemic area	ELISPOT	17	1	5.9	HLA-A*02:01
TLRKPKHKKL	11	González et al.	Parasite Immunol	2000	HLA-A*0201 restricted CD8+ T-lymphocyte responses to malaria: identification of new Plasmodium falciparum epitopes by IFN-gamma ELISPOT.	CSP	Volunteers from a malaria endemic area	Chromium-51 release assay	ND	ND	ND	HLA-A*02:01
YLNKIQNSL	11	González et al.	Parasite Immunol	2000	HLA-A*0201 restricted CD8+ T-lymphocyte responses to malaria: identification of new Plasmodium falciparum epitopes by IFN-gamma ELISPOT.	CSP	Volunteers from a malaria endemic area	ELISPOT	17	4	23.5	HLA-A*02:01
PSDKHIKEYLNKIQNSLSTE	12	Brice et al.	J Immunol Methods	2001	Expression of the chemokine MIG is a sensitive and predictive marker for antigen-specific, genetically restricted IFN-gamma production and IFN-gamma-secreting cells.	CSP	Volunteers immunized with irradiated sporozoites	ICS	2	1	50	HLA-A*02:01
NMPNDPNRNV	13	López et al.	Eur J Immunol	2001	A synthetic malaria vaccine elicits a potent CD8(+) and CD4(+) T lymphocyte immune response in humans. Implications for vaccination strategies.	CSP	Malaria-naive volunteers immunized with P. antigen	ELISPOT	8	2	25	HLA-A*02:01
YLNKIQNSL	13	López et al.	Eur J Immunol	2001	A synthetic malaria vaccine elicits a potent CD8(+) and CD4(+) T lymphocyte immune response in humans. Implications for vaccination strategies.	CSP	Malaria-naive volunteers immunized with P. antigen	ELISPOT	8	5	62.5	HLA-A*02:01
EPSDKHIKEY	14	Wang et al.	Proc Natl Acad Sci U S A	2001	Induction of CD4(+) T cell-dependent CD8(+) type 1 responses in humans by a malaria DNA vaccine.	CSP	Malaria-naive volunteers immunized with P. antigen	ELISPOT	7	2	28.6	HLA-A1
GLIMVLSFL	14	Wang et al.	Proc Natl Acad Sci U S A	2001	Induction of CD4(+) T cell-dependent CD8(+) type 1 responses in humans by a malaria DNA vaccine.	CSP	Malaria-naive volunteers immunized with P. antigen	ELISPOT	14	11	78.6	HLA-A2
IKEYLNKIQNSLSTEWSPCS	14	Wang et al.	Proc Natl Acad Sci U S A	2001	Induction of CD4(+) T cell-dependent CD8(+) type 1 responses in humans by a malaria DNA vaccine.	CSP	Malaria-naive volunteers immunized with P. antigen	ELISPOT	14	5	35.7	HLA-A*02:01
IKPGSANKPKDELDYANDIE	14	Wang et al.	Proc Natl Acad Sci U S A	2001	Induction of CD4(+) T cell-dependent CD8(+) type 1 responses in humans by a malaria DNA vaccine.	CSP	Malaria-naive volunteers immunized with P. antigen	ELISPOT	14	3	21.4	HLA-A*02:01
ILSVSSFLFV	14	Wang et al.	Proc Natl Acad Sci U S A	2001	Induction of CD4(+) T cell-dependent CD8(+) type 1 responses in humans by a malaria DNA vaccine.	CSP	Malaria-naive volunteers immunized with P. antigen	ELISPOT	14	10	71.4	HLA-A2
MMRKLAILSV	14	Wang et al.	Proc Natl Acad Sci U S A	2001	Induction of CD4(+) T cell-dependent CD8(+) type 1 responses in humans by a malaria DNA vaccine.	CSP	Malaria-naive volunteers immunized with P. antigen	ELISPOT	14	5	35.7	HLA-A*02:01
MMRKLAILSVSSFLFVEALF	14	Wang et al.	Proc Natl Acad Sci U S A	2001	Induction of CD4(+) T cell-dependent CD8(+) type 1 responses in humans by a malaria DNA vaccine.	CSP	Malaria-naive volunteers immunized with P. antigen	ELISPOT	14	11	78.6	HLA-A*02:01
MPNDPNRNV	14	Wang et al.	Proc Natl Acad Sci U S A	2001	Induction of CD4(+) T cell-dependent CD8(+) type 1 responses in humans by a malaria DNA vaccine.	CSP	Malaria-naive volunteers immunized with P. antigen	ELISPOT	4	1	25	HLA-B7
YLNKIQNSL	14	Wang et al.	Proc Natl Acad Sci U S A	2001	Induction of CD4(+) T cell-dependent CD8(+) type 1 responses in humans by a malaria DNA vaccine.	CSP	Malaria-naive volunteers immunized with P. antigen	ELISPOT	14	1	7.1	HLA-A*02:01
EPSDKHIKEY	15	Kumar et al.	Infect Immun	2001	HLA-A*01-restricted cytotoxic T-lymphocyte epitope from the Plasmodium falciparum circumsporozoite protein.	CSP	Volunteers immunized with irradiated sporozoites	Chromium-51 release assay	2	2	100	HLA-A1
EPSDKHIKEY	15	Kumar et al.	Infect Immun	2001	HLA-A*01-restricted cytotoxic T-lymphocyte epitope from the Plasmodium falciparum circumsporozoite protein.	CSP	Volunteers immunized with irradiated sporozoites	Chromium-51 release assay	1	1	100	HLA-A1
EPSDKHIKEY	16	Wang et al.	J Immunol	2004	Induction in humans of CD8+ and CD4+ T cell and antibody responses by sequential immunization with malaria DNA and recombinant protein.	CSP	Malaria-naive volunteers immunized with P. antigen	Chromium-51 release assay	10	1	10	HLA-A*01:01
IKEYLNKIQNSLSTEWSPCS	16	Wang et al.	J Immunol	2004	Induction in humans of CD8+ and CD4+ T cell and antibody responses by sequential immunization with malaria DNA and recombinant protein.	CSP	Malaria-naive volunteers immunized with P. antigen	RNA/DNA detection	8	8	100	HLA-A*02:01
MPNDPNRNV	16	Wang et al.	J Immunol	2004	Induction in humans of CD8+ and CD4+ T cell and antibody responses by sequential immunization with malaria DNA and recombinant protein.	CSP	Malaria-naive volunteers immunized with P. antigen	Chromium-51 release assay	10	1	10	HLA-B7
VTCGNGIQVR	16	Wang et al.	J Immunol	2004	Induction in humans of CD8+ and CD4+ T cell and antibody responses by sequential immunization with malaria DNA and recombinant protein.	CSP	Malaria-naive volunteers immunized with P. antigen	Chromium-51 release assay	10	1	10	HLA-A*03:01
YLNKIQNSL	16	Wang et al.	J Immunol	2004	Induction in humans of CD8+ and CD4+ T cell and antibody responses by sequential immunization with malaria DNA and recombinant protein.	CSP	Malaria-naive volunteers immunized with P. antigen	Chromium-51 release assay	10	4	40	HLA-A*02:01
DLLEEGNTL	17	Wang et al.	Infect Immun	2005	Boosting of DNA vaccine-elicited gamma interferon responses in humans by exposure to malaria parasites.	LSA3	Malaria-naive volunteers immunized with P. antigen	ELISPOT	15	1	6.7	HLA-A*02:01
FILVNLLIFH	17	Wang et al.	Infect Immun	2005	Boosting of DNA vaccine-elicited gamma interferon responses in humans by exposure to malaria parasites.	LSA1	Malaria-naive volunteers immunized with P. antigen	ELISPOT	19	2	10.5	HLA-A3
GLIMVLSFL	17	Wang et al.	Infect Immun	2005	Boosting of DNA vaccine-elicited gamma interferon responses in humans by exposure to malaria parasites.	CSP	Malaria-naive volunteers immunized with P. antigen	ELISPOT	15	1	6.7	HLA-A2
GLLGNVSTV	17	Wang et al.	Infect Immun	2005	Boosting of DNA vaccine-elicited gamma interferon responses in humans by exposure to malaria parasites.	EXP1	Malaria-naive volunteers immunized with P. antigen	ELISPOT	15	3	20	HLA-A2
GVSENIFLK	17	Wang et al.	Infect Immun	2005	Boosting of DNA vaccine-elicited gamma interferon responses in humans by exposure to malaria parasites.	LSA1	Malaria-naive volunteers immunized with P. antigen	ELISPOT	19	2	10.5	HLA-A3
ILYISFYFI	17	Wang et al.	Infect Immun	2005	Boosting of DNA vaccine-elicited gamma interferon responses in humans by exposure to malaria parasites.	LSA1	Malaria-naive volunteers immunized with P. antigen	ELISPOT	15	1	6.7	HLA-A2
KILSVFFLA	17	Wang et al.	Infect Immun	2005	Boosting of DNA vaccine-elicited gamma interferon responses in humans by exposure to malaria parasites.	EXP1	Malaria-naive volunteers immunized with P. antigen	ELISPOT	15	1	6.7	HLA-A2
LLACAGLAYK	17	Wang et al.	Infect Immun	2005	Boosting of DNA vaccine-elicited gamma interferon responses in humans by exposure to malaria parasites.	TRAP	Malaria-naive volunteers immunized with P. antigen	ELISPOT	19	1	5.3	HLA-A3
LRKPKHKKL	17	Wang et al.	Infect Immun	2005	Boosting of DNA vaccine-elicited gamma interferon responses in humans by exposure to malaria parasites.	CSP	Malaria-naive volunteers immunized with P. antigen	ELISPOT	5	1	20	HLA-B8
QTNFKSLLR	17	Wang et al.	Infect Immun	2005	Boosting of DNA vaccine-elicited gamma interferon responses in humans by exposure to malaria parasites.	LSA1	Malaria-naive volunteers immunized with P. antigen	ELISPOT	19	1	5.3	HLA-A3
RLEIPAIEL	17	Wang et al.	Infect Immun	2005	Boosting of DNA vaccine-elicited gamma interferon responses in humans by exposure to malaria parasites.	LSA1	Malaria-naive volunteers immunized with P. antigen	ELISPOT	15	2	13.3	HLA-A2
VLDKVEETV	17	Wang et al.	Infect Immun	2005	Boosting of DNA vaccine-elicited gamma interferon responses in humans by exposure to malaria parasites.	LSA3	Malaria-naive volunteers immunized with P. antigen	ELISPOT	15	1	6.7	HLA-A*02:01
YLNKIQNSL	17	Wang et al.	Infect Immun	2005	Boosting of DNA vaccine-elicited gamma interferon responses in humans by exposure to malaria parasites.	CSP	Malaria-naive volunteers immunized with P. antigen	ELISPOT	15	2	13.3	HLA-A*02:01
YLNKIQNSL	18	Prato et al.	Mol Immunol	2006	Cross-presentation of a human malaria CTL epitope is conformation dependent.	CSP	Volunteers from a malaria endemic area	ELISA	1	1	100	HLA-A*02:01
APFISAVAA	19	Dodoo et al.	Malar J	2011	Measuring naturally acquired immune responses to candidate malaria vaccine antigens in Ghanaian adults.	LSA3	Volunteers from a malaria endemic area	ELISPOT	7	2	28.6	HLA-B53
KPIVQYDNF	19	Dodoo et al.	Malar J	2011	Measuring naturally acquired immune responses to candidate malaria vaccine antigens in Ghanaian adults.	LSA1	Volunteers from a malaria endemic area	ELISPOT	5	1	20	HLA-B53
LLACAGLLAYK	19	Dodoo et al.	Malar J	2011	Measuring naturally acquired immune responses to candidate malaria vaccine antigens in Ghanaian adults.	TRAP	Volunteers from a malaria endemic area	ELISPOT	4	1	25	HLA-A3
VTCGNGIQVR	19	Dodoo et al.	Malar J	2011	Measuring naturally acquired immune responses to candidate malaria vaccine antigens in Ghanaian adults.	CSP	Volunteers from a malaria endemic area	ELISPOT	4	1	25	HLA-A3
AILSVSSFLF	20	Sedegah et al.	Malar J	2013	Identification of minimal human MHC-restricted CD8+ T-cell epitopes within the Plasmodium falciparum circumsporozoite protein (CSP).	CSP	Malaria-naive volunteers immunized with P. antigen	ELISPOT	6	1	16.7	HLA-A*24:03
DKHIKEYLNKIQNSL	20	Sedegah et al.	Malar J	2013	Identification of minimal human MHC-restricted CD8+ T-cell epitopes within the Plasmodium falciparum circumsporozoite protein (CSP).	CSP	Malaria-naive volunteers immunized with P. antigen	ELISPOT	10	1	10	HLA class I
EALFQEYQCYGSSSN	20	Sedegah et al.	Malar J	2013	Identification of minimal human MHC-restricted CD8+ T-cell epitopes within the Plasmodium falciparum circumsporozoite protein (CSP).	CSP	Malaria-naive volunteers immunized with P. antigen	ELISPOT	10	1	10	HLA class I
EKKICKMEKCSSVFN	20	Sedegah et al.	Malar J	2013	Identification of minimal human MHC-restricted CD8+ T-cell epitopes within the Plasmodium falciparum circumsporozoite protein (CSP).	CSP	Malaria-naive volunteers immunized with P. antigen	ELISPOT	10	1	10	HLA class I
ELNYDNAGTNLYNEL	20	Sedegah et al.	Malar J	2013	Identification of minimal human MHC-restricted CD8+ T-cell epitopes within the Plasmodium falciparum circumsporozoite protein (CSP).	CSP	Malaria-naive volunteers immunized with P. antigen	ELISPOT	10	1	10	HLA class I
FLFVEALF	20	Sedegah et al.	Malar J	2013	Identification of minimal human MHC-restricted CD8+ T-cell epitopes within the Plasmodium falciparum circumsporozoite protein (CSP).	CSP	Malaria-naive volunteers immunized with P. antigen	ELISPOT	6	1	16.7	HLA-A*29:02
FLFVEALFQ	20	Sedegah et al.	Malar J	2013	Identification of minimal human MHC-restricted CD8+ T-cell epitopes within the Plasmodium falciparum circumsporozoite protein (CSP).	CSP	Malaria-naive volunteers immunized with P. antigen	ELISPOT	6	1	16.7	HLA-A*29:02
FLFVEALFQE	20	Sedegah et al.	Malar J	2013	Identification of minimal human MHC-restricted CD8+ T-cell epitopes within the Plasmodium falciparum circumsporozoite protein (CSP).	CSP	Malaria-naive volunteers immunized with P. antigen	ELISPOT	6	1	16.7	HLA-A*02:01
FLFVEALFQEYQCYG	20	Sedegah et al.	Malar J	2013	Identification of minimal human MHC-restricted CD8+ T-cell epitopes within the Plasmodium falciparum circumsporozoite protein (CSP).	CSP	Malaria-naive volunteers immunized with P. antigen	ELISPOT	10	4	40	HLA class I
FVEALFQEY	20	Sedegah et al.	Malar J	2013	Identification of minimal human MHC-restricted CD8+ T-cell epitopes within the Plasmodium falciparum circumsporozoite protein (CSP).	CSP	Malaria-naive volunteers immunized with P. antigen	ELISPOT	6	1	16.7	HLA-A*01:01
FVEALFQEY	20	Sedegah et al.	Malar J	2013	Identification of minimal human MHC-restricted CD8+ T-cell epitopes within the Plasmodium falciparum circumsporozoite protein (CSP).	CSP	Malaria-naive volunteers immunized with P. antigen	ELISPOT	6	1	16.7	HLA-B*35:01
IMVLSFLFL	20	Sedegah et al.	Malar J	2013	Identification of minimal human MHC-restricted CD8+ T-cell epitopes within the Plasmodium falciparum circumsporozoite protein (CSP).	CSP	Malaria-naive volunteers immunized with P. antigen	ELISPOT	6	1	16.7	HLA-A*02:01
KCSSVFNVVNSSIGL	20	Sedegah et al.	Malar J	2013	Identification of minimal human MHC-restricted CD8+ T-cell epitopes within the Plasmodium falciparum circumsporozoite protein (CSP).	CSP	Malaria-naive volunteers immunized with P. antigen	ELISPOT	10	1	10	HLA class I
KEYLNKIQNSLSTEW	20	Sedegah et al.	Malar J	2013	Identification of minimal human MHC-restricted CD8+ T-cell epitopes within the Plasmodium falciparum circumsporozoite protein (CSP).	CSP	Malaria-naive volunteers immunized with P. antigen	ELISPOT	10	3	30	HLA class I
LFVEALFQEY	20	Sedegah et al.	Malar J	2013	Identification of minimal human MHC-restricted CD8+ T-cell epitopes within the Plasmodium falciparum circumsporozoite protein (CSP).	CSP	Malaria-naive volunteers immunized with P. antigen	ELISPOT	6	1	16.7	HLA-A*30:02
LIMVLSFLF	20	Sedegah et al.	Malar J	2013	Identification of minimal human MHC-restricted CD8+ T-cell epitopes within the Plasmodium falciparum circumsporozoite protein (CSP).	CSP	Malaria-naive volunteers immunized with P. antigen	ELISPOT	6	1	16.7	HLA-A*29:02
LIMVLSFLF	20	Sedegah et al.	Malar J	2013	Identification of minimal human MHC-restricted CD8+ T-cell epitopes within the Plasmodium falciparum circumsporozoite protein (CSP).	CSP	Malaria-naive volunteers immunized with P. antigen	ELISPOT	6	1	16.7	HLA-B*15:03
LIMVLSFLF	20	Sedegah et al.	Malar J	2013	Identification of minimal human MHC-restricted CD8+ T-cell epitopes within the Plasmodium falciparum circumsporozoite protein (CSP).	CSP	Malaria-naive volunteers immunized with P. antigen	ELISPOT	6	1	16.7	HLA-A*23:01
QEYQCYGSSSNTRVL	20	Sedegah et al.	Malar J	2013	Identification of minimal human MHC-restricted CD8+ T-cell epitopes within the Plasmodium falciparum circumsporozoite protein (CSP).	CSP	Malaria-naive volunteers immunized with P. antigen	ELISPOT	10	1	10	HLA class I
SFLFVEALF	20	Sedegah et al.	Malar J	2013	Identification of minimal human MHC-restricted CD8+ T-cell epitopes within the Plasmodium falciparum circumsporozoite protein (CSP).	CSP	Malaria-naive volunteers immunized with P. antigen	ELISPOT	6	2	33.3	HLA-A*23:01
SFLFVEALF	20	Sedegah et al.	Malar J	2013	Identification of minimal human MHC-restricted CD8+ T-cell epitopes within the Plasmodium falciparum circumsporozoite protein (CSP).	CSP	Malaria-naive volunteers immunized with P. antigen	ELISPOT	6	1	16.7	HLA-A*24:02
SFLFVEALF	20	Sedegah et al.	Malar J	2013	Identification of minimal human MHC-restricted CD8+ T-cell epitopes within the Plasmodium falciparum circumsporozoite protein (CSP).	CSP	Malaria-naive volunteers immunized with P. antigen	ELISPOT	6	1	16.7	HLA-A*29:02
SSIGLIMVLSFLFLN	20	Sedegah et al.	Malar J	2013	Identification of minimal human MHC-restricted CD8+ T-cell epitopes within the Plasmodium falciparum circumsporozoite protein (CSP).	CSP	Malaria-naive volunteers immunized with P. antigen	ELISPOT	10	3	30	HLA class I
SSNTRVLNELNYDNA	20	Sedegah et al.	Malar J	2013	Identification of minimal human MHC-restricted CD8+ T-cell epitopes within the Plasmodium falciparum circumsporozoite protein (CSP).	CSP	Malaria-naive volunteers immunized with P. antigen	ELISPOT	10	1	10	HLA class I
SVFNVVNSSI	20	Sedegah et al.	Malar J	2013	Identification of minimal human MHC-restricted CD8+ T-cell epitopes within the Plasmodium falciparum circumsporozoite protein (CSP).	CSP	Malaria-naive volunteers immunized with P. antigen	ELISPOT	6	2	33.3	HLA-A*02:01
SVSSFLFVEA	20	Sedegah et al.	Malar J	2013	Identification of minimal human MHC-restricted CD8+ T-cell epitopes within the Plasmodium falciparum circumsporozoite protein (CSP).	CSP	Malaria-naive volunteers immunized with P. antigen	ELISPOT	6	1	16.7	HLA-A*02:01
SVSSFLFVEALFQEY	20	Sedegah et al.	Malar J	2013	Identification of minimal human MHC-restricted CD8+ T-cell epitopes within the Plasmodium falciparum circumsporozoite protein (CSP).	CSP	Malaria-naive volunteers immunized with P. antigen	ELISPOT	10	3	30	HLA class I
TNLYNELEMNYYGKQ	20	Sedegah et al.	Malar J	2013	Identification of minimal human MHC-restricted CD8+ T-cell epitopes within the Plasmodium falciparum circumsporozoite protein (CSP).	CSP	Malaria-naive volunteers immunized with P. antigen	ELISPOT	10	3	30	HLA class I
VFNVVNSSI	20	Sedegah et al.	Malar J	2013	Identification of minimal human MHC-restricted CD8+ T-cell epitopes within the Plasmodium falciparum circumsporozoite protein (CSP).	CSP	Malaria-naive volunteers immunized with P. antigen	ELISPOT	6	1	16.7	HLA-A*23:01
VFNVVNSSIGLIMVL	20	Sedegah et al.	Malar J	2013	Identification of minimal human MHC-restricted CD8+ T-cell epitopes within the Plasmodium falciparum circumsporozoite protein (CSP).	CSP	Malaria-naive volunteers immunized with P. antigen	ELISPOT	10	1	10	HLA class I
VNSSIGLIMVLSFLF	20	Sedegah et al.	Malar J	2013	Identification of minimal human MHC-restricted CD8+ T-cell epitopes within the Plasmodium falciparum circumsporozoite protein (CSP).	CSP	Malaria-naive volunteers immunized with P. antigen	ELISPOT	10	1	10	HLA class I
YLNKIQNSL	21	Li et al.	Vaccine	2016	Human CD8+ T cells mediate protective immunity induced by a human malaria vaccine in human immune system mice.	CSP	Non-immun human PBL Ad Trnsf in NOD mice	multimer/tetramer	5	5	100	HLA-A*02:01
CEIFNVKPTCLINNS	22	Sedegah et al.	Malar J	2010	Identification and localization of minimal MHC-restricted CD8+ T cell epitopes within the Plasmodium falciparum AMA1 protein.	AMA1	Malaria-naive volunteers immunized with P. antigen	ELISPOT	5	1	20	HLA-A*68:02
EMRHFYKDNKYVKNL	22	Sedegah et al.	Malar J	2010	Identification and localization of minimal MHC-restricted CD8+ T cell epitopes within the Plasmodium falciparum AMA1 protein.	AMA1	Malaria-naive volunteers immunized with P. antigen	ELISPOT	5	1	20	HLA-A*01:01
ETQKCEIFNVKPCL	22	Sedegah et al.	Malar J	2010	Identification and localization of minimal MHC-restricted CD8+ T cell epitopes within the Plasmodium falciparum AMA1 protein.	AMA1	Malaria-naive volunteers immunized with P. antigen	ELISPOT	5	1	20	HLA-A*68:02
FEFTYMINF	22	Sedegah et al.	Malar J	2010	Identification and localization of minimal MHC-restricted CD8+ T cell epitopes within the Plasmodium falciparum AMA1 protein.	AMA1	Malaria-naive volunteers immunized with P. antigen	ELISPOT	5	1	20	HLA-B*18:01
FKADRYKSHGKGYNW	22	Sedegah et al.	Malar J	2010	Identification and localization of minimal MHC-restricted CD8+ T cell epitopes within the Plasmodium falciparum AMA1 protein.	AMA1	Malaria-naive volunteers immunized with P. antigen	ELISPOT	5	1	20	HLA-A*30:02
HPKEYEYPL	22	Sedegah et al.	Malar J	2010	Identification and localization of minimal MHC-restricted CD8+ T cell epitopes within the Plasmodium falciparum AMA1 protein.	AMA1	Malaria-naive volunteers immunized with P. antigen	ELISPOT	5	2	40	HLA-B*08:01
KLVFELSA	22	Sedegah et al.	Malar J	2010	Identification and localization of minimal MHC-restricted CD8+ T cell epitopes within the Plasmodium falciparum AMA1 protein.	AMA1	Malaria-naive volunteers immunized with P. antigen	ELISPOT	5	1	20	HLA-A*02:01
NEFPAIDLF	22	Sedegah et al.	Malar J	2010	Identification and localization of minimal MHC-restricted CD8+ T cell epitopes within the Plasmodium falciparum AMA1 protein.	AMA1	Malaria-naive volunteers immunized with P. antigen	ELISPOT	5	2	40	HLA-B*18:01
NEVVVKEEY	22	Sedegah et al.	Malar J	2010	Identification and localization of minimal MHC-restricted CD8+ T cell epitopes within the Plasmodium falciparum AMA1 protein.	AMA1	Malaria-naive volunteers immunized with P. antigen	ELISPOT	5	2	40	HLA-B*18:01
NQYLKDGGFAFPTE	22	Sedegah et al.	Malar J	2010	Identification and localization of minimal MHC-restricted CD8+ T cell epitopes within the Plasmodium falciparum AMA1 protein.	AMA1	Malaria-naive volunteers immunized with P. antigen	ELISPOT	5	1	20	HLA-B*08:01
SDVYRPINEH	22	Sedegah et al.	Malar J	2010	Identification and localization of minimal MHC-restricted CD8+ T cell epitopes within the Plasmodium falciparum AMA1 protein.	AMA1	Malaria-naive volunteers immunized with P. antigen	ELISPOT	5	1	20	HLA-B*44:02
TLDEMRHFYK	22	Sedegah et al.	Malar J	2010	Identification and localization of minimal MHC-restricted CD8+ T cell epitopes within the Plasmodium falciparum AMA1 protein.	AMA1	Malaria-naive volunteers immunized with P. antigen	ELISPOT	5	1	20	HLA-A*01:01
TQKCEIFNV	22	Sedegah et al.	Malar J	2010	Identification and localization of minimal MHC-restricted CD8+ T cell epitopes within the Plasmodium falciparum AMA1 protein.	AMA1	Malaria-naive volunteers immunized with P. antigen	ELISPOT	5	1	20	HLA-A*02:01
YEYPLHQEH	22	Sedegah et al.	Malar J	2010	Identification and localization of minimal MHC-restricted CD8+ T cell epitopes within the Plasmodium falciparum AMA1 protein.	AMA1	Malaria-naive volunteers immunized with P. antigen	ELISPOT	5	1	20	HLA-B*18:01
NEVVVKEEY	23	Schwenk et al.	Malar J	2013	Ex vivo tetramer staining and cell surface phenotyping for early activation markers CD38 and HLA-DR to enumerate and characterize malaria antigen-specific CD8+ T-cells induced in human volunteers immunized with a Plasmodium falciparum adenovirus-vectored malaria vaccine expressing AMA1.	AMA1	Malaria-naive volunteers immunized with P. antigen	multimer/tetramer	1	1	100	HLA-B*18:01
TLDEMRHFY	23	Schwenk et al.	Malar J	2013	Ex vivo tetramer staining and cell surface phenotyping for early activation markers CD38 and HLA-DR to enumerate and characterize malaria antigen-specific CD8+ T-cells induced in human volunteers immunized with a Plasmodium falciparum adenovirus-vectored malaria vaccine expressing AMA1.	AMA1	Malaria-naive volunteers immunized with P. antigen	multimer/tetramer	3	2	66.7	HLA-A*01:01
KSHGKGYNW	24	Sedegah et al.	PLoS One	2014	Sterile immunity to malaria after DNA prime/adenovirus boost immunization is associated with effector memory CD8+T cells targeting AMA1 class I epitopes.	AMA1	Malaria-naive volunteers immunized with P. antigen	ELISPOT	2	2	100	HLA-B*58:01
KSHGKGYNW	24	Sedegah et al.	PLoS One	2014	Sterile immunity to malaria after DNA prime/adenovirus boost immunization is associated with effector memory CD8+T cells targeting AMA1 class I epitopes.	AMA1	Malaria-naive volunteers immunized with P. antigen	ELISPOT	2	2	100	HLA-B*58:02
NSTCRFFVCK	24	Sedegah et al.	PLoS One	2014	Sterile immunity to malaria after DNA prime/adenovirus boost immunization is associated with effector memory CD8+T cells targeting AMA1 class I epitopes.	AMA1	Malaria-naive volunteers immunized with P. antigen	ELISPOT	1	1	100	HLA-A*11:01
YKSHGKGYNW	24	Sedegah et al.	PLoS One	2014	Sterile immunity to malaria after DNA prime/adenovirus boost immunization is associated with effector memory CD8+T cells targeting AMA1 class I epitopes.	AMA1	Malaria-naive volunteers immunized with P. antigen	ELISPOT	2	2	100	HLA-B*57:01
YKSHGKGYNW	24	Sedegah et al.	PLoS One	2014	Sterile immunity to malaria after DNA prime/adenovirus boost immunization is associated with effector memory CD8+T cells targeting AMA1 class I epitopes.	AMA1	Malaria-naive volunteers immunized with P. antigen	ELISPOT	2	2	100	HLA-B*58:01
KSHGKGYNW	25	Sedegah et al.	PLoS One	2016	Vaccine Strain-Specificity of Protective HLA-Restricted Class 1 P. falciparum Epitopes.	AMA1	Malaria-naive volunteers immunized with P. antigen	ICS	2	1	50	HLA-B*57:01
KSHGKGYNW	25	Sedegah et al.	PLoS One	2016	Vaccine Strain-Specificity of Protective HLA-Restricted Class 1 P. falciparum Epitopes.	AMA1	Malaria-naive volunteers immunized with P. antigen	ICS	3	3	100	HLA-B*58:01
KSRGKGYNW	25	Sedegah et al.	PLoS One	2016	Vaccine Strain-Specificity of Protective HLA-Restricted Class 1 P. falciparum Epitopes.	AMA1	Malaria-naive volunteers immunized with P. antigen	ICS	3	1	33.3	HLA-B*58:01
KSRGKGYNW	25	Sedegah et al.	PLoS One	2016	Vaccine Strain-Specificity of Protective HLA-Restricted Class 1 P. falciparum Epitopes.	AMA1	Malaria-naive volunteers immunized with P. antigen	ICS	1	1	100	HLA-B*57:01
NSTCRFFVCK	25	Sedegah et al.	PLoS One	2016	Vaccine Strain-Specificity of Protective HLA-Restricted Class 1 P. falciparum Epitopes.	AMA1	Malaria-naive volunteers immunized with P. antigen	ELISPOT	11	8	72.7	HLA-A*11:01
ASKNKEKAL	26	Wizel et al.	J Exp Med	1995	Irradiated sporozoite vaccine induces HLA-B8-restricted cytotoxic T lymphocyte responses against two overlapping epitopes of the Plasmodium falciparum sporozoite surface protein 2.	TRAP	Volunteers immunized with irradiated sporozoites	Chromium-51 release assay	1	1	100	HLA-B8
ASKNKEKAL	26	Wizel et al.	J Exp Med	1995	Irradiated sporozoite vaccine induces HLA-B8-restricted cytotoxic T lymphocyte responses against two overlapping epitopes of the Plasmodium falciparum sporozoite surface protein 2.	TRAP	Volunteers immunized with irradiated sporozoites	Chromium-51 release assay	1	1	100	HLA-B8
DASKNKEKALIIIKS	26	Wizel et al.	J Exp Med	1995	Irradiated sporozoite vaccine induces HLA-B8-restricted cytotoxic T lymphocyte responses against two overlapping epitopes of the Plasmodium falciparum sporozoite surface protein 2.	TRAP	Volunteers immunized with irradiated sporozoites	Chromium-51 release assay	2	2	100	HLA-B8
IRLHSDASKNKEKAL	26	Wizel et al.	J Exp Med	1995	Irradiated sporozoite vaccine induces HLA-B8-restricted cytotoxic T lymphocyte responses against two overlapping epitopes of the Plasmodium falciparum sporozoite surface protein 2.	TRAP	Volunteers immunized with irradiated sporozoites	Chromium-51 release assay	2	2	100	HLA-B8
KNKEKALI	26	Wizel et al.	J Exp Med	1995	Irradiated sporozoite vaccine induces HLA-B8-restricted cytotoxic T lymphocyte responses against two overlapping epitopes of the Plasmodium falciparum sporozoite surface protein 2.	TRAP	Volunteers immunized with irradiated sporozoites	Chromium-51 release assay	1	1	100	HLA-B8
KNKEKALII	26	Wizel et al.	J Exp Med	1995	Irradiated sporozoite vaccine induces HLA-B8-restricted cytotoxic T lymphocyte responses against two overlapping epitopes of the Plasmodium falciparum sporozoite surface protein 2.	TRAP	Volunteers immunized with irradiated sporozoites	Chromium-51 release assay	1	1	100	HLA-B8
ASKNKEKAL	27	Gilbert et al.	Nat Biotechnol	1997	A protein particle vaccine containing multiple malaria epitopes.	TRAP	Volunteers from a malaria endemic area	Chromium-51 release assay	ND	ND	ND	HLA-B8
KNKEKALII	27	Gilbert et al.	Nat Biotechnol	1997	A protein particle vaccine containing multiple malaria epitopes.	TRAP	Volunteers from a malaria endemic area	Chromium-51 release assay	ND	ND	ND	HLA-B8
KPIVQYDNF	28	Luty et al.	J Infect Dis	1999	Interferon-gamma responses are associated with resistance to reinfection with Plasmodium falciparum in young African children.	LSA1	Clinical malaria in children	ELISA-IFNg	ND	ND	ND	ND
KPIVQYDNF	28	Luty et al.	J Infect Dis	1999	Interferon-gamma responses are associated with resistance to reinfection with Plasmodium falciparum in young African children.	LSA1	Clinical malaria in children	ELISA-IL10	ND	ND	ND	ND
LPMSNVKNV	29	Bucci et al.	Clin Exp Immunol	2000	Influence of age and HLA type on interferon-gamma (IFN-gamma) responses to a naturally occurring polymorphic epitope of Plasmodium falciparum liver stage antigen-1 (LSA-1).	LSA1	Volunteers from a malaria endemic area	ELISPOT	ND	ND	ND	HLA class I
LSMSNVKNV	29	Bucci et al.	Clin Exp Immunol	2000	Influence of age and HLA type on interferon-gamma (IFN-gamma) responses to a naturally occurring polymorphic epitope of Plasmodium falciparum liver stage antigen-1 (LSA-1).	LSA1	Volunteers from a malaria endemic area	ELISPOT	ND	ND	ND	HLA class I
LTMSNVKNV	29	Bucci et al.	Clin Exp Immunol	2000	Influence of age and HLA type on interferon-gamma (IFN-gamma) responses to a naturally occurring polymorphic epitope of Plasmodium falciparum liver stage antigen-1 (LSA-1).	LSA1	Volunteers from a malaria endemic area	ELISPOT	ND	ND	ND	HLA class I
KPIVQYDNF	30	May et al.	J Infect Dis	2001	HLA-DQB1*0501-restricted Th1 type immune responses to Plasmodium falciparum liver stage antigen 1 protect against malaria anemia and reinfections.	LSA1	Post clinical malaria in children	ELISA	43	10	23.3	HLA-B53
ATSVLAGL	31	Aidoo et al.	Infect Immun	2000	Cytotoxic T-lymphocyte epitopes for HLA-B53 and other HLA types in the malaria vaccine candidate liver-stage antigen 3.	EXP1	Volunteers from a malaria endemic area	Chromium-51 release assay	6	2	33.3	HLA-B58
DLLEEGNTL	31	Aidoo et al.	Infect Immun	2000	Cytotoxic T-lymphocyte epitopes for HLA-B53 and other HLA types in the malaria vaccine candidate liver-stage antigen 3.	LSA3	Volunteers from a malaria endemic area	Chromium-51 release assay	14	1	7.1	HLA-A2
EPKDEIVEV	31	Aidoo et al.	Infect Immun	2000	Cytotoxic T-lymphocyte epitopes for HLA-B53 and other HLA types in the malaria vaccine candidate liver-stage antigen 3.	LSA3	Volunteers from a malaria endemic area	Chromium-51 release assay	6	1	16.7	HLA-B53
GLLNKLENI	31	Aidoo et al.	Infect Immun	2000	Cytotoxic T-lymphocyte epitopes for HLA-B53 and other HLA types in the malaria vaccine candidate liver-stage antigen 3.	LSA3	Volunteers from a malaria endemic area	Chromium-51 release assay	14	2	14.3	HLA-A2
KLEELHENV	31	Aidoo et al.	Infect Immun	2000	Cytotoxic T-lymphocyte epitopes for HLA-B53 and other HLA types in the malaria vaccine candidate liver-stage antigen 3.	LSA3	Volunteers from a malaria endemic area	Chromium-51 release assay	14	1	7.1	HLA-A2
MEKLKELEK	31	Aidoo et al.	Infect Immun	2000	Cytotoxic T-lymphocyte epitopes for HLA-B53 and other HLA types in the malaria vaccine candidate liver-stage antigen 3.	LSA3	Volunteers from a malaria endemic area	Chromium-51 release assay	6	1	16.7	HLA-B8
VLDKVEETV	31	Aidoo et al.	Infect Immun	2000	Cytotoxic T-lymphocyte epitopes for HLA-B53 and other HLA types in the malaria vaccine candidate liver-stage antigen 3.	LSA3	Volunteers from a malaria endemic area	Chromium-51 release assay	14	1	7.1	HLA-A2
KLKEFIPKV	32	Carralot et al.	Int Immunol	2008	Mass spectrometric identification of an HLA-A*0201 epitope from Plasmodium falciparum MSP-1.	MSP1	Malaria-naive volunteers immunized with P. antigen	Mass spectrometry	ND	ND	ND	HLA-A*02:01
MPLETQLAI	33	Ong'echa et al.	Am J Trop Med Hyg	2003	Association of interferon-gamma responses to pre-erythrocytic stage vaccine candidate antigens of Plasmodium falciparum in young Kenyan children with improved hemoglobin levels: XV. Asembo Bay Cohort Project.	Pfs16	Volunteers from a malaria endemic area	[3H]-thymidine incorporation	ND	ND	ND	HLA-B7
MPLETQLAI	33	Ong'echa et al.	Am J Trop Med Hyg	2003	Association of interferon-gamma responses to pre-erythrocytic stage vaccine candidate antigens of Plasmodium falciparum in young Kenyan children with improved hemoglobin levels: XV. Asembo Bay Cohort Project.	Pfs16	Volunteers from a malaria endemic area	ELISA	ND	ND	ND	HLA-B7
KNKEKALII	34	Flanagan et al.	Eur J Immunol	1999	Broadly distributed T cell reactivity, with no immunodominant loci, to the pre-erythrocytic antigen thrombospondin-related adhesive protein of Plasmodium falciparum in West Africans.	TRAP	Volunteers immunized with irradiated sporozoites	ELISPOT	2	1	50	ND
ALLACAGLAYKFVVP	35	Wizel et al.	J Immunol	1995	HLA-A2-restricted cytotoxic T lymphocyte responses to multiple Plasmodium falciparum sporozoite surface protein 2 epitopes in sporozoite-immunized volunteers.	TRAP	Volunteers immunized with irradiated sporozoites	Chromium-51 release assay	4	2	50	HLA-A2
ALLQVRKHLNDRINR	35	Wizel et al.	J Immunol	1995	HLA-A2-restricted cytotoxic T lymphocyte responses to multiple Plasmodium falciparum sporozoite surface protein 2 epitopes in sporozoite-immunized volunteers.	TRAP	Volunteers immunized with irradiated sporozoites	Chromium-51 release assay	4	3	75	HLA-A*02:01
APFDETLGEEDKDLD	35	Wizel et al.	J Immunol	1995	HLA-A2-restricted cytotoxic T lymphocyte responses to multiple Plasmodium falciparum sporozoite surface protein 2 epitopes in sporozoite-immunized volunteers.	TRAP	Volunteers immunized with irradiated sporozoites	Chromium-51 release assay	4	2	50	HLA-A*02:01
CEEERCLPKREPLDV	35	Wizel et al.	J Immunol	1995	HLA-A2-restricted cytotoxic T lymphocyte responses to multiple Plasmodium falciparum sporozoite surface protein 2 epitopes in sporozoite-immunized volunteers.	TRAP	Volunteers immunized with irradiated sporozoites	Chromium-51 release assay	4	2	50	HLA-A2
CLPKREPLDVPDEPE	35	Wizel et al.	J Immunol	1995	HLA-A2-restricted cytotoxic T lymphocyte responses to multiple Plasmodium falciparum sporozoite surface protein 2 epitopes in sporozoite-immunized volunteers.	TRAP	Volunteers immunized with irradiated sporozoites	Chromium-51 release assay	4	2	50	HLA-A2
ENVKNVIGPFMKAVC	35	Wizel et al.	J Immunol	1995	HLA-A2-restricted cytotoxic T lymphocyte responses to multiple Plasmodium falciparum sporozoite surface protein 2 epitopes in sporozoite-immunized volunteers.	TRAP	Volunteers immunized with irradiated sporozoites	Chromium-51 release assay	4	2	50	HLA-A2
EVDLYLLMDCSGSIR	35	Wizel et al.	J Immunol	1995	HLA-A2-restricted cytotoxic T lymphocyte responses to multiple Plasmodium falciparum sporozoite surface protein 2 epitopes in sporozoite-immunized volunteers.	TRAP	Volunteers immunized with irradiated sporozoites	Chromium-51 release assay	4	2	50	HLA-A*02:01
LLSTNLPYGKTNLTD	35	Wizel et al.	J Immunol	1995	HLA-A2-restricted cytotoxic T lymphocyte responses to multiple Plasmodium falciparum sporozoite surface protein 2 epitopes in sporozoite-immunized volunteers.	TRAP	Volunteers immunized with irradiated sporozoites	Chromium-51 release assay	4	2	50	HLA-A*02:01
LPYGKTNLTDALLQV	35	Wizel et al.	J Immunol	1995	HLA-A2-restricted cytotoxic T lymphocyte responses to multiple Plasmodium falciparum sporozoite surface protein 2 epitopes in sporozoite-immunized volunteers.	TRAP	Volunteers immunized with irradiated sporozoites	Chromium-51 release assay	4	3	75	HLA-A*02:01
MNHLGNVKYLVIVFL	35	Wizel et al.	J Immunol	1995	HLA-A2-restricted cytotoxic T lymphocyte responses to multiple Plasmodium falciparum sporozoite surface protein 2 epitopes in sporozoite-immunized volunteers.	TRAP	Volunteers immunized with irradiated sporozoites	Chromium-51 release assay	4	2	50	HLA-A*02:01
TLGEEDKDLDEPEQF	35	Wizel et al.	J Immunol	1995	HLA-A2-restricted cytotoxic T lymphocyte responses to multiple Plasmodium falciparum sporozoite surface protein 2 epitopes in sporozoite-immunized volunteers.	TRAP	Volunteers immunized with irradiated sporozoites	Chromium-51 release assay	4	2	50	HLA-A*02:01
TNLTDALLQVRKHLN	35	Wizel et al.	J Immunol	1995	HLA-A2-restricted cytotoxic T lymphocyte responses to multiple Plasmodium falciparum sporozoite surface protein 2 epitopes in sporozoite-immunized volunteers.	TRAP	Volunteers immunized with irradiated sporozoites	Chromium-51 release assay	4	3	75	HLA-A*02:01
